# Supplementary material for: Macrophage/microglia-producing transient increase of platelet-activating factor is involved in neuropathic pain
Source: iScience. 2024 Apr 1;27(4):109466. doi: 10.1016/j.isci.2024.109466 (PMC11074981; doi:10.1016/j.isci.2024.109466)
Supplement: Table S1. Raw datasets of PAF levels in the DRG and spinal cord after PNI, related to Figure 1 [file mmc2.xlsx]

## Sheet: Figure 1
	Related to Figure 1a (DRG)
	Group		1	2	3
	Day 1	Contra	0.503333	0.644167	0.694167
		Ipsi	1.4375	1.23417	1.08417
	Day 3	Contra	1.2775	0.975	0.719167
		Ipsi	3.31667	3.00583	2.19583
	Day 7	Contra	0.8325	1.10583	0.786667
		Ipsi	2.97333	3.75917	2.75167
	Day 14	Contra	0.61	0.86	0.830833
		Ipsi	1.07417	1.58917	0.974167
	Related to Figure 1b (SC)
	Group		1	2	3
	Day 1	Contra	2.29411	2.96883	3.00022
		Ipsi	3.50403	2.67182	3.38397
	Day 3	Contra	1.98663	2.04137	2.44436
		Ipsi	4.58859	3.48726	4.19848
	Day 7	Contra	2.68182	2.70536	2.98612
		Ipsi	4.97226	4.69945	3.83408
	Day 14	Contra	3.74733	2.28507	3.1308
		Ipsi	2.13049	2.84577	3.7558
	*Data are represented in pg/DRG, or pg/mg tissue (spinal cord)
	**Red letters are outside the calibration range.
