# Supplementary material for: Macrophage/microglia-producing transient increase of platelet-activating factor is involved in neuropathic pain
Source: iScience. 2024 Apr 1;27(4):109466. doi: 10.1016/j.isci.2024.109466 (PMC11074981; doi:10.1016/j.isci.2024.109466)
Supplement: Table S2. Raw datasets of PAF levels in the DRG and spinal cord of LPLAT9 KO and PAFR KO mice after PNI, related to Figure 3 [file mmc3.xlsx]

## Sheet: Figure 3
	Related to Figure 3b (DRG)
	Group		1	2	3
	WT (Lpcat2+/+)	Contra	n.d.	n.d.	n.d.
		Ipsi	2.60333	1.835	1.4775
	KO (Lpcat2−/−)	Contra	n.d.	n.d.	n.d.
		Ipsi	n.d.	n.d.	n.d.
	Related to Figure 3b (SC)
	Group		1	2	3
	WT (Lpcat2+/+)	Contra	1.79343	1.93835	1.02932
		Ipsi	3.83212	2.49225	2.74046
	KO (Lpcat2−/−)	Contra	n.d.	n.d.	n.d.
		Ipsi	n.d.	n.d.	n.d.
	Related to Figure 3d (DRG)
	Group		1	2	3	4
	WT (Ptafr+/+)	Contra	1.09667	n.d.	1.07667	n.d.
		Ipsi	2.32667	1.76333	2.71	1.22
	KO (Ptafr−/−)	Contra	0.83	1.29667	1.08	1.11667
		Ipsi	1.88333	1.89	1.60333	2.47333
	Related to Figure 3d (SC)
	Group		1	2	3	4	5
	WT (Ptafr+/+)	Contra	1.54653	2.14706	1.82621	2.78727
		Ipsi	2.94444	3.93786	3.72647	4.10776
	KO (Ptafr−/−)	Contra	1.5	1.31009	1.50598	1.73761	0.948246
		Ipsi	2.00388	2.10463	2.18305	2.37304	1.87563
	*Data are represented in pg/DRG, or pg/mg tissue (spinal cord)
	**Red letters are outside the calibration range.
	***n.d., not detected
