# Supplementary material for: Macrophage/microglia-producing transient increase of platelet-activating factor is involved in neuropathic pain
Source: iScience. 2024 Apr 1;27(4):109466. doi: 10.1016/j.isci.2024.109466 (PMC11074981; doi:10.1016/j.isci.2024.109466)
Supplement: Table S3. Raw datasets of PAF levels in the DRG and spinal cord of macrophage/microglia-specific LPLAT9 KO mice after PNI, related to Figure 6 [file mmc4.xlsx]

## Sheet: Figure 6
	Related to Figure 6d (DRG)
	Group		1	2	3	4	5	6
	WT (Lpcat2-flox/flox + TAM)	Contra	1.02667	0.8	1.70333	0.95	1.03667	0.206667
		Ipsi	1.87667	2.03	2.41	1.1	1.84333	1.52667
	KO (Cx3cr1-CreERT2;Lpcat2-flox/flox + TAM)	Contra	1.51333	1.17	0.95	n.d.	n.d.	n.d.
		Ipsi	1.92	1.31	1.43333	0.783333	0.446667	1.52667
	Related to Figure 6d (SC)
	Group		1	2	3	4	5
	WT (Lpcat2-flox/flox + TAM)	Contra	1.97964	2.40943	3.38015	2.45086	2.68916
		Ipsi	4.14817	3.98917	4.17554	5.36	3.81965
	KO (Cx3cr1-CreERT2;Lpcat2-flox/flox + TAM)	Contra	2.06949	2.25061	1.60067	2.95659	2.24335
		Ipsi	2.54914	2.2411	2.74631	2.47923	3.81111
	*Data are represented in pg/DRG, or pg/mg tissue (spinal cord)
	**Red letters are outside the calibration range.
	***n.d., not detected
