# Supplementary material for: Macrophage/microglia-producing transient increase of platelet-activating factor is involved in neuropathic pain
Source: iScience. 2024 Apr 1;27(4):109466. doi: 10.1016/j.isci.2024.109466 (PMC11074981; doi:10.1016/j.isci.2024.109466)
Supplement: Table S4. Raw datasets of lyso-PAF levels in the DRG and spinal cord after PNI, related to Figure S1 [file mmc5.xlsx]

## Sheet: Figure S1
	Related to Supplementary Figure 1a (DRG)
	Group		1	2	3
	Day 1	Contra	300.253	298.738	232.071
		Ipsi	471.433	417.977	411.929
	Day 3	Contra	314.477	250.032	370.526
		Ipsi	621.577	800.367	687.791
	Day 7	Contra	325.358	414.485	355.518
		Ipsi	783.508	723.6	783.952
	Day 14	Contra	366.399	307.641	401.168
		Ipsi	676.839	630.121	605.073
	Related to Supplementary Figure 1b (SC)
	Group		1	2	3
	Day 1	Contra	366.795	388.48	367.132
		Ipsi	380.442	360.166	365.014
	Day 3	Contra	357.891	334.527	321.327
		Ipsi	375.068	341.028	351.696
	Day 7	Contra	389.469	400.121	424.792
		Ipsi	464.77	477.995	445.039
	Day 14	Contra	408.359	403.932	424.962
		Ipsi	498.558	502.42	491.127
	*Data are represented in pg/DRG, or pg/mg tissue (spinal cord)
