# Supplementary material for: Macrophage/microglia-producing transient increase of platelet-activating factor is involved in neuropathic pain
Source: iScience. 2024 Apr 1;27(4):109466. doi: 10.1016/j.isci.2024.109466 (PMC11074981; doi:10.1016/j.isci.2024.109466)
Supplement: Table S5. Raw datasets of PAF levels in the DRG and spinal cord of C57BL6 female mice after PNI, related to Figure S3 [file mmc6.xlsx]

## Sheet: Figure S3
	Related to Supplementary Figure 3a (DRG)
	Group		1	2	3	4
	C57BL6_female	Contra	1.04333	0.81	0.946667	n.d.
		Ipsi	2.64667	1.83	1.67667	2.35333
	Related to Supplementary Figure 3b (SC)
	Group		1	2	3	4
	C57BL6_female	Contra	2.10178	1.98313	2.15875	2.22778
		Ipsi	2.93758	3.06688	2.9362	3.54286
	*Data are represented in pg/DRG, or pg/mg tissue (spinal cord)
	**Red letters are outside the calibration range.
	***n.d., not detected
