# Supplementary material for: Macrophage/microglia-producing transient increase of platelet-activating factor is involved in neuropathic pain
Source: iScience. 2024 Apr 1;27(4):109466. doi: 10.1016/j.isci.2024.109466 (PMC11074981; doi:10.1016/j.isci.2024.109466)
Supplement: Table S6. Raw datasets of PAF levels in the DRG and spinal cord of LPLAT8 KO mice after PNI, related to Figure S4 [file mmc7.xlsx]

## Sheet: Figure S4
	Related to Supplementary Figure 4b (DRG)
	Group		1	2	3	4
	WT (Lpcat1+/+)	Contra	1.26333	1.03	1.34667	n.d.
		Ipsi	3.07	3.56	2.36333	1.95
	KO (Lpcat1−/−)	Contra	1.61667	0.943333	1.10667	1.03667
		Ipsi	2.26333	3.27667	3.03	2.31667
	Related to Supplementary Figure 4b (SC)
	Group		1	2	3	4	5
	WT (Lpcat1+/+)	Contra	1.61	1.97	1.08	1.90187	1.69266
		Ipsi	2.92	2.49	2.24	2.96857	2.66697
	KO (Lpcat1−/−)	Contra	1.47	1.57	2.61	2.34158	3.16436
		Ipsi	3.14	2.81	3.34	3.41915	3.37184
	*Data are represented in pg/DRG, or pg/mg tissue (spinal cord)
	**Red letters are outside the calibration range.
	***n.d., not detected
